# Supplementary material for: WaspAtlas: a Nasonia vitripennis gene database and analysis platform
Source: Database (Oxford). 2015 Oct 9;2015:bav103. doi: 10.1093/database/bav103 (PMC4599445; doi:10.1093/database/bav103)
Supplement: Supplementary Data [file supp_bav103_Supplementary_Table_S1.xlsx]

## Sheet: Sheet1
Sample name	Sex	Tissue	Strain	Age	Additional information	Study	Archive
Female whole-body (1)	Female	Whole body	AsymCX	24 hours adult		http://www.ncbi.nlm.nih.gov/pubmed/26100871	http://www.ncbi.nlm.nih.gov/Traces/sra/?study=SRP046230
Female whole-body (2)	Female	Whole body	AsymC			http://www.ncbi.nlm.nih.gov/pubmed/24386321	http://www.ncbi.nlm.nih.gov/Traces/sra/sra.cgi?study=SRP029983
Female whole-body (3)	Female	Whole body	AsymCX	24 hours adult		http://www.ncbi.nlm.nih.gov/pubmed/24130511	http://www.ncbi.nlm.nih.gov/Traces/sra/sra.cgi?study=SRP017905
Female whole-body (4)	Female	Whole body	AsymC		Bacterial-cocktail infected wasps	http://www.ncbi.nlm.nih.gov/pubmed/24386321	http://www.ncbi.nlm.nih.gov/Traces/sra/sra.cgi?study=SRP029983
Female head (1)	Female	Head	AsymCX		Long-day and short-day exposed wasps	Unpublished (Laura Flavell, Tauber lab)	n/a
Female head (2)	Female	Head	AsymC		Pavlovian conditioned & non-conditioned wasps	www.ncbi.nlm.nih.gov/pubmed/25888126	http://www.ncbi.nlm.nih.gov/Traces/sra/sra.cgi?study=SRP041441
Male whole-body (1)	Male	Whole-body	AsymCX	24 hours		http://www.ncbi.nlm.nih.gov/pubmed/26100871	http://www.ncbi.nlm.nih.gov/Traces/sra/?study=SRP046230
Male head (1)	Male	Head	AsymC		Circadian collection, constant light	Unpublished (Nathaniel Davies, Tauber lab)	n/a
Male testis (1)	Male	Testis	AsymC	Yellow-body red-eye pupae	WT testes	http://www.ncbi.nlm.nih.gov/pubmed/23893741	http://www.ncbi.nlm.nih.gov/Traces/sra/sra.cgi?study=SRP027543
Male testis (2)	Male	Testis	AsymC	Yellow-body red-eye pupae	PSR+ testes	http://www.ncbi.nlm.nih.gov/pubmed/23893741	http://www.ncbi.nlm.nih.gov/Traces/sra/sra.cgi?study=SRP027543
