# Supplementary material for: WaspAtlas: a Nasonia vitripennis gene database and analysis platform
Source: Database (Oxford). 2015 Oct 9;2015:bav103. doi: 10.1093/database/bav103 (PMC4599445; doi:10.1093/database/bav103)
Supplement: Supplementary Data [file supp_bav103_Supplementary_Table_S2.xlsx]

## Sheet: Sheet1
	Female head	Male head	Female whole-body	Female head	Male testes	Female whole-body	Female whole-body	Male whole-body
Female head	1	0.840253	0.215706	0.821502	0.0919553	0.345123	0.346048	0.328922
Male head	0.840253	1	0.13384	0.749299	0.0519319	0.215974	0.211973	0.369174
Female whole-body	0.215706	0.13384	1	0.182229	0.323798	0.539205	0.605262	0.296852
Female head	0.821502	0.749299	0.182229	1	0.0587517	0.285959	0.288649	0.37117
Male testes	0.0919553	0.0519319	0.323798	0.0587517	1	0.186833	0.177874	0.0807888
Female whole-body	0.345123	0.215974	0.539205	0.285959	0.186833	1	0.968505	0.452467
Female whole-body	0.346048	0.211973	0.605262	0.288649	0.177874	0.968505	1	0.450569
Male whole-body	0.328922	0.369174	0.296852	0.37117	0.0807888	0.452467	0.450569	1
